# Supplementary material for: In vitro and in vivo evaluation of antioxidant activity, acute toxicity, and antihyperglycemic effect of individual and binary mixtures of crude methanolic extracts of Cucurbita moschata and Bidens pilosa
Source: PLoS One. 2026 Jul 17;21(7):e0352400. doi: 10.1371/journal.pone.0352400 (PMC13379003; doi:10.1371/journal.pone.0352400)
Supplement: S1 File — (XLSX) [file pone.0352400.s001.xlsx]

## Sheet: TFC CURVE
TOTAL FLAVONOID CONTENT
									5	0.0973333
	Conc (µg/mL)	T1	T2	T3	MEAN				25	0.461333
	5	0.092	0.101	0.099	0.0973333				50	0.956333
	25	0.457	0.469	0.458	0.461333				100	1.81833
	50	0.942	0.968	0.959	0.956333				150	2.80267
	100	1.799	1.824	1.832	1.81833				200	3.83367
	150	2.864	2.799	2.745	2.80267				250	3.95867
	200	3.776	3.815	3.91	3.83367
	250	3.993	3.922	3.961	3.95867

## Sheet: FLAVONOIDS
Samples	Mass (g)	Volume (ml)	Abs1	Abs2	Abs3	Conc 1(µg/mL)	Conc 2(µg/mL)	Conc 3(µg/mL)	Conc 1(mg/mL)	Conc 2(mg/mL)	Conc 3(mg/mL)	TFC1 mg QE/g	TFC2 mg QE/g	TFC3 mg QE/g	MEAN	SEM
AD MeOH	0.01	2	0.158	0.154	0.158	3.11243	2.87574	3.11243	0.00311243	0.00287574	0.00311243	0.622485	0.575148	0.622485	0.606706	0.0157791
AD EtOH	0.01	2	0.107	0.106	0.107	0.0946746	0.035503	0.0946746	9.46746e-05	3.5503e-05	9.46746e-05	0.0189349	0.00710059	0.0189349	0.0149901	0.00394477
AK MEOH	0.01	2	0.119	0.111	0.116	0.804734	0.331361	0.627219	0.000804734	0.000331361	0.000627219	0.160947	0.0662722	0.125444	0.117554	0.0276134
AK ETOH	0.01	2	0.16	0.16	0.154	3.23077	3.23077	2.87574	0.00323077	0.00323077	0.00287574	0.646154	0.646154	0.575148	0.622485	0.0236686
Tam MEOH	0.01	2	0.149	0.14	0.14	2.57988	2.04734	2.04734	0.00257988	0.00204734	0.00204734	0.515976	0.409467	0.409467	0.44497	0.035503
Tam ETOH	0.01	2	0.128	0.128	0.129	1.33728	1.33728	1.39645	0.00133728	0.00133728	0.00139645	0.267456	0.267456	0.27929	0.2714	0.00394477
BP ETOH	0.01	2	0.894	0.856	0.85	46.6627	44.4142	44.0592	0.0466627	0.0444142	0.0440592	9.33254	8.88284	8.81183	9.00907	0.163029
BP MEOH	0.01	2	1.409	1.335	1.382	77.1361	72.7574	75.5385	0.0771361	0.0727574	0.0755385	15.4272	14.5515	15.1077	15.0288	0.255863
CM ETOH	0.01	2	0.791	0.85	0.757	40.568	44.0592	38.5562	0.040568	0.0440592	0.0385562	8.11361	8.81183	7.71124	8.21223	0.321517
CM MEOH	0.01	2	0.738	0.773	0.77	37.432	39.503	39.3254	0.037432	0.039503	0.0393254	7.48639	7.90059	7.86509	7.75069	0.132547
BP:CM(1:1)	0.01	2	1.905	1.909	1.907	106.485	106.722	106.604	0.106485	0.106722	0.106604	21.297	21.3444	21.3207	21.3207	0.0136651
BP:CM(2:1)	0.01	2	2.709	2.709	2.707	154.059	154.059	153.941	0.154059	0.154059	0.153941	30.8118	30.8118	30.7882	30.8039	0.00788955
BP:CM(1:2)	0.01	2	2.333	2.334	2.334	131.811	131.87	131.87	0.131811	0.13187	0.13187	26.3621	26.374	26.374	26.37	0.00394477

## Sheet: TPC CURVE
TOTAL PHENOLIC CONTENT
Conc (µg/mL)	T1	T2	T3	MEAN
5	0.033	0.039	0.031	0.0343333
25	0.155	0.143	0.146	0.148
50	0.267	0.267	0.25	0.261333
100	0.452	0.454	0.502	0.469333
150	0.856	0.872	0.856	0.861333
200	0.992	0.994	0.992	0.992667
250	1.022	1.026	1.018	1.022
300	1.177	1.178	1.246	1.20033
5	0.0343333
25	0.148
50	0.261333
100	0.469333
150	0.861333
200	0.992667
250	1.022
300	1.20033

## Sheet: PHENOLICS
Samples	Mass (g)	Vol (mL)	Abs1	Abs2	Abs3	Conc 1(µg/mL)	Conc 2(µg/mL)	Conc 3(µg/mL)	Conc 1 (mg/mL)	Conc 2 (mg/mL)	Conc 3 (mg/mL)	TPC1 mg GAE/g	TPC2 mg GAE/g	TPC3 mg GAE/g	MEAN	SEM
AD MeOH	0.01	0.5	0.236	0.232	0.237	44.925	43.925	45.175	0.044925	0.043925	0.045175	2.24625	2.19625	2.25875	2.23375	0.0190941			Ethanol	Methanol
AD EtOH	0.01	0.5	0.193	0.191	0.195	34.175	33.675	34.675	0.034175	0.033675	0.034675	1.70875	1.68375	1.73375	1.70875	0.0144338		AD	0.284792	0.372292
AK MeOH	0.01	0.5	0.45	0.452	0.448	98.425	98.925	97.925	0.098425	0.098925	0.097925	4.92125	4.94625	4.89625	4.92125	0.0144338		AK	0.706319	0.820208
AK EtOH	0.01	0.5	0.393	0.401	0.392	84.175	86.175	83.925	0.084175	0.086175	0.083925	4.20875	4.30875	4.19625	4.23792	0.0356		Tam	0.0875694	0.269514
Tam MeOH	0.01	0.5	0.185	0.185	0.187	32.175	32.175	32.675	0.032175	0.032175	0.032675	1.60875	1.60875	1.63375	1.61708	0.00833333		BP	2.83201	3.95701
Tam EtOH	0.01	0.5	0.098	0.098	0.099	10.425	10.425	10.675	0.010425	0.010425	0.010675	0.52125	0.52125	0.53375	0.525417	0.00416667		CM	2.70076	2.72368
BP EtOH	0.01	0.5	1.417	1.416	1.414	340.175	339.925	339.425	0.340175	0.339925	0.339425	17.0087	16.9962	16.9712	16.9921	0.011024		CM-BP Mixture	5.43688
BP MeOH	0.01	0.5	1.956	1.957	1.954	474.925	475.175	474.425	0.474925	0.475175	0.474425	23.7462	23.7587	23.7212	23.7421	0.011024
CM EtOH	0.01	0.5	1.353	1.354	1.351	324.175	324.425	323.675	0.324175	0.324425	0.323675	16.2087	16.2213	16.1837	16.2046	0.011024
CM MeOH	0.01	0.5	1.364	1.365	1.362	326.925	327.175	326.425	0.326925	0.327175	0.326425	16.3463	16.3588	16.3212	16.3421	0.011024
BP;CM(1:1)	0.01	0.5	2.666	2.669	2.663	652.425	653.175	651.675	0.652425	0.653175	0.651675	32.6213	32.6588	32.5838	32.6213	0.0216506
BP:CM(2:1)	0.01	0.5	4.557	4.557	4.555	1125.17	1125.17	1124.67	1.12518	1.12518	1.12467	56.2587	56.2587	56.2337	56.2504	0.00833333
BP:CM(1:2)	0.01	0.5	4.014	4.016	4.016	989.425	989.925	989.925	0.989425	0.989925	0.989925	49.4713	49.4963	49.4963	49.4879	0.00833333

## Sheet: FRAP CURVE
FERROUS STANDARDS
Con (mM)	T1	T2	T3	MEAN
0.3597	0.047	0.049	0.047	0.0476667
0.7194	0.067	0.065	0.06	0.064
1.4388	0.092	0.089	0.094	0.0916667
2.1582	0.122	0.125	0.123	0.123333
2.87759	0.147	0.15	0.152	0.149667
3.597	0.189	0.19	0.195	0.191333
													Extract	Percentage Yield
													BP	25.36
													CM	24.08
													BP:CM (1:1)	30.58
													BP:CM (2:1)	35.15
													BP:CM (1:2)	33

## Sheet: FRAP
Samples	Mass (g)	Vol (mL)	Abs1	Abs2	Abs3	Conc 1(mM)	Conc 2(mM)	Conc 3(mM)	FRAP 1 mM Fe(ii)/g dry sample	FRAP 2 mM Fe(ii)/g dry sample	FRAP 3 mM Fe(ii)/g dry sample	MEAN	SEM
CM MeOH	0.01	0.1	0.142	0.142	0.144	2.57077	2.57077	2.61717	25.7077	25.7077	26.1717	25.8623	0.154679
CM EtOH	0.01	0.1	0.056	0.057	0.054	0.575406	0.598608	0.529002	5.75406	5.98608	5.29002	5.67672	0.204621
BP MeOH	0.01	0.1	0.183	0.188	0.185	3.52204	3.63805	3.56845	35.2204	36.3805	35.6845	35.7618	0.337115
BP EtOH	0.01	0.1	0.1	0.104	0.103	1.59629	1.6891	1.66589	15.9629	16.891	16.6589	16.5043	0.278852
Tam MeOH	0.01	0.1	0.071	0.073	0.074	0.923434	0.969838	0.993039	9.23434	9.69838	9.93039	9.62104	0.204621
Tam EtOH	0.01	0.1	0.064	0.065	0.067	0.761021	0.784223	0.830626	7.61021	7.84223	8.30626	7.91957	0.204621
AD MeOH	0.01	0.1	0.093	0.094	0.093	1.43387	1.45708	1.43387	14.3387	14.5708	14.3387	14.4161	0.0773395
AD EtOH	0.01	0.1	0.046	0.046	0.048	0.343387	0.343387	0.389791	3.43387	3.43387	3.89791	3.58855	0.154679
AK MeOH	0.01	0.1	0.08	0.084	0.08	1.13225	1.22506	1.13225	11.3225	12.2506	11.3225	11.6319	0.309358
AK EtOH	0.01	0.1	0.06	0.06	0.059	0.668213	0.668213	0.645012	6.68213	6.68213	6.45012	6.6048	0.0773395
BP:CM(1:1)	0.01	0.1	0.232	0.231	0.234	4.65893	4.63573	4.70534	46.5893	46.3573	47.0534	46.6667	0.204621
BP:CM(2:1)	0.01	0.1	0.31	0.309	0.31	6.46868	6.44548	6.46868	64.6868	64.4548	64.6868	64.6094	0.0773395
BP:CM(1:2)	0.01	0.1	0.281	0.28	0.28	5.79582	5.77262	5.77262	57.9582	57.7262	57.7262	57.8036	0.0773395
ASCORBIC ACID	0.01	0.1	1.004	1	1.002	22.5708	22.478	22.5244	225.708	224.78	225.244	225.244	0.267912

## Sheet: DPPH
DPPH SCAVENGING ASSAY (λ=514nm)
Control absorbance = 0.316
SAMPLE	Conc (µg/mL)	T1	T2	T3	%RSA	%RSA 1	%RSA 2	MEAN	SEM	STDEV	IC50 1	IC50 2	IC50 3	IC50 MEAN	IC50 SEM
Ascorbic Acid	20	0.05	0.05	0.051	84.1772	84.1772	83.8608	84.0717	0.105485	0.182706	16.1229	16.3348	16.4996	16.3191	0.109022
	40	0.047	0.048	0.048	85.1266	84.8101	84.8101	84.9156	0.105485	0.182706
	60	0.039	0.04	0.042	87.6582	87.3418	86.7089	87.2363	0.279088	0.483394
	80	0.031	0.033	0.034	90.1899	89.557	89.2405	89.6624	0.279088	0.483394
	100	0.028	0.027	0.03	91.1392	91.4557	90.5063	91.0338	0.279088	0.483394
AD Methanol	20	0.263	0.267	0.266	16.7722	15.5063	15.8228	16.0338	0.380332	0.658755	119.727	121.93	122.739	121.465
	40	0.243	0.245	0.247	23.1013	22.4684	21.8354	22.4684	0.365412	0.632911
	60	0.23	0.231	0.231	27.2152	26.8987	26.8987	27.0042	0.105485	0.182706
	80	0.204	0.207	0.207	35.443	34.4937	34.4937	34.8101	0.316456	0.548117
	100	0.188	0.19	0.191	40.5063	39.8734	39.557	39.9789	0.279088	0.483394
AD Ethanol	20	0.287	0.289	0.286	9.17722	8.5443	9.49367	9.07173	0.279088	0.483394	148.961	148.136	149.979	149.025
	40	0.261	0.26	0.26	17.4051	17.7215	17.7215	17.616	0.105485	0.182706
	60	0.251	0.25	0.247	20.5696	20.8861	21.8354	21.097	0.380332	0.658755
	80	0.223	0.22	0.222	29.4304	30.3797	29.7468	29.8523	0.279088	0.483394
	100	0.214	0.216	0.217	32.2785	31.6456	31.3291	31.7511	0.279088	0.483394
Tam Methanol	20	0.241	0.239	0.24	23.7342	24.3671	24.0506	24.0506	0.182706	0.316456
	40	0.227	0.229	0.226	28.1646	27.5316	28.481	28.0591	0.279088	0.483394
	60	0.218	0.213	0.218	31.0127	32.5949	31.0127	31.5401	0.527426	0.913529
	80	0.205	0.205	0.206	35.1266	35.1266	34.8101	35.0211	0.105485	0.182706
	100	0.197	0.197	0.198	37.6582	37.6582	37.3418	37.5527	0.105485	0.182706
Tam Ethanol	20	0.288	0.286	0.285	8.86076	9.49367	9.81013	9.38819	0.279088	0.483394
	40	0.268	0.268	0.267	15.1899	15.1899	15.5063	15.2954	0.105485	0.182706
	60	0.235	0.234	0.234	25.6329	25.9494	25.9494	25.8439	0.105485	0.182706
	80	0.224	0.226	0.227	29.1139	28.481	28.1646	28.5865	0.279088	0.483394
	100	0.215	0.213	0.212	31.962	32.5949	32.9114	32.4895	0.279088	0.483394
BP Methanol	20	0.11	0.112	0.11	65.1899	64.557	65.1899	64.9789	0.21097	0.365412	35.5064	35.9782	35.8462	35.7769	0.140543
	40	0.106	0.105	0.105	66.4557	66.7722	66.7722	66.6667	0.105485	0.182706
	60	0.097	0.099	0.1	69.3038	68.6709	68.3544	68.7764	0.279088	0.483394
	80	0.085	0.088	0.088	73.1013	72.1519	72.1519	72.4684	0.316456	0.548117
	100	0.072	0.072	0.073	77.2152	77.2152	76.8987	77.1097	0.105485	0.182706
BP Ethanol	20	0.112	0.113	0.112	64.557	64.2405	64.557	64.4515	0.105485	0.182706
	40	0.1	0.099	0.101	68.3544	68.6709	68.038	68.3544	0.182706	0.316456
	60	0.097	0.095	0.098	69.3038	69.9367	68.9873	69.4093	0.279088	0.483394
	80	0.083	0.086	0.082	73.7342	72.7848	74.0506	73.5232	0.380332	0.658755
	100	0.078	0.077	0.075	75.3165	75.6329	76.2658	75.7384	0.279088	0.483394
CM Methanol	20	0.189	0.188	0.189	40.1899	40.5063	40.1899	40.2954	0.105485	0.182706	66.5744	65.2119	65.9064	65.8976	0.393345
	40	0.176	0.176	0.176	44.3038	44.3038	44.3038	44.3038	5.0243e-15	8.70234e-15
	60	0.159	0.157	0.157	49.6835	50.3165	50.3165	50.1055	0.21097	0.365412
	80	0.145	0.14	0.142	54.1139	55.6962	55.0633	54.9578	0.459799	0.796396
	100	0.122	0.12	0.122	61.3924	62.0253	61.3924	61.6034	0.21097	0.365412
CM Ethanol	20	0.299	0.297	0.299	5.37975	6.01266	5.37975	5.59072	0.21097	0.365412
	40	0.261	0.264	0.262	17.4051	16.4557	17.0886	16.9831	0.279088	0.483394
	60	0.25	0.251	0.25	20.8861	20.5696	20.8861	20.7806	0.105485	0.182706
	80	0.239	0.24	0.24	24.3671	24.0506	24.0506	24.1561	0.105485	0.182706
	100	0.228	0.231	0.23	27.8481	26.8987	27.2152	27.3207	0.279088	0.483394
AK Methanol	20	0.257	0.255	0.257	18.6709	19.3038	18.6709	18.8819	0.21097	0.365412
	40	0.24	0.239	0.237	24.0506	24.3671	25	24.4726	0.279088	0.483394
	60	0.228	0.23	0.228	27.8481	27.2152	27.8481	27.6371	0.21097	0.365412
	80	0.21	0.208	0.208	33.5443	34.1772	34.1772	33.9662	0.21097	0.365412
	100	0.199	0.197	0.196	37.0253	37.6582	37.9747	37.5527	0.279088	0.483394
AK Ethanol	20	0.299	0.301	0.301	5.37975	4.74684	4.74684	4.95781	0.21097	0.365412
	40	0.289	0.287	0.286	8.5443	9.17722	9.49367	9.07173	0.279088	0.483394
	60	0.269	0.27	0.268	14.8734	14.557	15.1899	14.8734	0.182706	0.316456
	80	0.255	0.254	0.255	19.3038	19.6203	19.3038	19.4093	0.105485	0.182706
	100	0.234	0.236	0.236	25.9494	25.3165	25.3165	25.5274	0.21097	0.365412
BP:CM (1:1)	20	0.089	0.088	0.09	71.8354	72.1519	71.519	71.8354	0.182706	0.316456	26.5076	26.8273	27.2415	26.8588	0.212432
	40	0.079	0.082	0.083	75	74.0506	73.7342	74.2616	0.380332	0.658755
	60	0.07	0.07	0.072	77.8481	77.8481	77.2152	77.6371	0.21097	0.365412
	80	0.052	0.057	0.055	83.5443	81.962	82.5949	82.7004	0.459799	0.796396
	100	0.047	0.045	0.047	85.1266	85.7595	85.1266	85.3376	0.21097	0.365412
BP:CM (2:1)	20	0.068	0.068	0.069	78.481	78.481	78.1646	78.3755	0.105485	0.182706	20.5611	20.1543	20.4867	20.4007	0.125055
	40	0.06	0.058	0.061	81.0127	81.6456	80.6962	81.1181	0.279088	0.483394
	60	0.05	0.047	0.045	84.1772	85.1266	85.7595	85.0211	0.459799	0.796396
	80	0.042	0.04	0.04	86.7089	87.3418	87.3418	87.1308	0.21097	0.365412
	100	0.034	0.034	0.033	89.2405	89.2405	89.557	89.346	0.105485	0.182706
BP:CM (1:2)	20	0.079	0.079	0.077	75	75	75.6329	75.211	0.21097	0.365412	22.9194	23.3155	23.0641	23.0997	0.115726
	40	0.066	0.068	0.069	79.1139	78.481	78.1646	78.5865	0.279088	0.483394
	60	0.055	0.058	0.057	82.5949	81.6456	81.962	82.0675	0.279088	0.483394
	80	0.047	0.047	0.046	85.1266	85.1266	85.443	85.2321	0.105485	0.182706
	100	0.041	0.039	0.039	87.0253	87.6582	87.6582	87.4473	0.21097	0.365412

## Sheet: PEROXIDE VALUE
HYDROGEN PEROXIDE ASSAY λ=230nm
Control Absorbance = 3.192
SAMPLE	Conc (µg/mL)	T1	T2	T3	%RSA	%RSA 2	%RSA 3	MEAN	SEM	STDEV	IC50 1	IC50 2	IC50 3	IC50 MEAN	IC50 SEM
Ascorbic Acid	20	1.118	1.117	1.118	64.9749	65.0063	64.9749	64.9854	0.0104428	0.0180874	37.1933	37.2084	37.1902	37.1973	0.00561451
	40	1.072	1.072	1.07	66.416	66.416	66.4787	66.4369	0.0208855	0.0361748
	60	1.01	1.011	1.01	68.3584	68.3271	68.3584	68.348	0.0104428	0.0180874
	80	0.967	0.969	0.969	69.7055	69.6429	69.6429	69.6637	0.0208855	0.0361748
	100	0.905	0.906	0.906	71.6479	71.6165	71.6165	71.627	0.0104428	0.0180874
AD Methanol	20	1.915	1.916	1.916	40.0063	39.9749	39.9749	39.9854	0.0104428	0.0180874
	40	1.883	1.883	1.881	41.0088	41.0088	41.0714	41.0297	0.0208855	0.0361748
	60	1.85	1.847	1.846	42.0426	42.1366	42.1679	42.1157	0.037652	0.0652151
	80	1.788	1.78	1.787	43.985	44.2356	44.0163	44.0789	0.0788412	0.136557
	100	1.73	1.728	1.728	45.802	45.8647	45.8647	45.8438	0.0208855	0.0361748
AD Ethanol	20	2.489	2.49	2.488	22.0238	21.9925	22.0551	22.0238	0.0180874	0.0313283
	40	2.394	2.392	2.394	25	25.0627	25	25.0209	0.0208855	0.0361748
	60	2.33	2.329	2.33	27.005	27.0363	27.005	27.0155	0.0104428	0.0180874
	80	2.213	2.212	2.213	30.6704	30.7018	30.6704	30.6809	0.0104428	0.0180874
	100	2.172	2.17	2.17	31.9549	32.0175	32.0175	31.9967	0.0208855	0.0361748
Tam Methanol	20	2.074	2.075	2.075	35.0251	34.9937	34.9937	35.0042	0.0104428	0.0180874
	40	1.982	1.979	1.979	37.9073	38.0013	38.0013	37.9699	0.0313283	0.0542622
	60	1.963	1.959	1.962	38.5025	38.6278	38.5338	38.5547	0.037652	0.0652151
	80	1.92	1.92	1.918	39.8496	39.8496	39.9123	39.8705	0.0208855	0.0361748
	100	1.85	1.851	1.85	42.0426	42.0113	42.0426	42.0322	0.0104428	0.0180874
Tam Ethanol	20	2.394	2.392	2.391	25	25.0627	25.094	25.0522	0.027629	0.0478548
	40	2.331	2.33	2.33	26.9737	27.005	27.005	26.9946	0.0104428	0.0180874
	60	2.202	2.201	2.202	31.015	31.0464	31.015	31.0255	0.0104428	0.0180874
	80	2.011	2.01	2.011	36.9987	37.0301	36.9987	37.0092	0.0104428	0.0180874
	100	1.915	1.915	1.914	40.0063	40.0063	40.0376	40.0167	0.0104428	0.0180874
BP Methanol	20	2.074	2.075	2.075	35.0251	34.9937	34.9937	35.0042	0.0104428	0.0180874	102.244	102.215	102.166	102.208	0.0227029
	40	2.027	2.027	2.03	36.4975	36.4975	36.4035	36.4662	0.0313283	0.0542622
	60	1.98	1.982	1.979	37.9699	37.9073	38.0013	37.9595	0.027629	0.0478548
	80	1.885	1.883	1.883	40.9461	41.0088	41.0088	40.9879	0.0208855	0.0361748
	100	1.803	1.803	1.803	43.515	43.515	43.515	43.515	0	0
BP Ethanol	20	2.171	2.171	2.17	31.9862	31.9862	32.0175	31.9967	0.0104428	0.0180874
	40	2.109	2.11	2.11	33.9286	33.8972	33.8972	33.9077	0.0104428	0.0180874
	60	2.075	2.075	2.073	34.9937	34.9937	35.0564	35.0146	0.0208855	0.0361748
	80	2.015	2.014	2.014	36.8734	36.9048	36.9048	36.8943	0.0104428	0.0180874
	100	1.979	1.982	1.977	38.0013	37.9073	38.0639	37.9908	0.045519	0.0788412
CM Methanol	20	1.436	1.434	1.436	55.0125	55.0752	55.0125	55.0334	0.0208855	0.0361748	50.2406	50.2427	50.2827	50.2553	0.0136893
	40	1.372	1.374	1.375	57.0175	56.9549	56.9236	56.9653	0.027629	0.0478548
	60	1.276	1.276	1.277	60.0251	60.0251	59.9937	60.0146	0.0104428	0.0180874
	80	1.198	1.197	1.197	62.4687	62.5	62.5	62.4896	0.0104428	0.0180874
	100	1.125	1.126	1.126	64.7556	64.7243	64.7243	64.7348	0.0104428	0.0180874
CM Ethanol	20	2.554	2.554	2.556	19.9875	19.9875	19.9248	19.9666	0.0208855	0.0361748
	40	2.4	2.401	2.4	24.812	24.7807	24.812	24.8016	0.0104428	0.0180874
	60	2.33	2.33	2.328	27.005	27.005	27.0677	27.0259	0.0208855	0.0361748
	80	2.202	2.203	2.2	31.015	30.9837	31.0777	31.0255	0.027629	0.0478548
	100	2.075	2.077	2.077	34.9937	34.9311	34.9311	34.952	0.0208855	0.0361748
AK Methanol	20	2.553	2.553	2.555	20.0188	20.0188	19.9561	19.9979	0.0208855	0.0361748
	40	2.477	2.476	2.479	22.3997	22.4311	22.3371	22.3893	0.027629	0.0478548
	60	2.394	2.394	2.397	25	25	24.906	24.9687	0.0313283	0.0542622
	80	2.3	2.298	2.298	27.9449	28.0075	28.0075	27.9866	0.0208855	0.0361748
	100	2.1	2.208	2.209	34.2105	30.8271	30.7957	31.9444	1.13308	1.96255
AK Ethanol	20	2.713	2.713	2.713	15.0063	15.0063	15.0063	15.0063	0	0
	40	2.633	2.636	2.633	17.5125	17.4185	17.5125	17.4812	0.0313283	0.0542622
	60	2.553	2.553	2.55	20.0188	20.0188	20.1128	20.0501	0.0313283	0.0542622
	80	2.49	2.49	2.488	21.9925	21.9925	22.0551	22.0134	0.0208855	0.0361748
	100	2.403	2.403	2.405	24.718	24.718	24.6554	24.6972	0.0208855	0.0361748
BP:CM (1:1)	20	1.276	1.278	1.276	60.0251	59.9624	60.0251	60.0042	0.0208855	0.0361748	42.6576	42.7255	42.6945	42.6926	0.0196221
	40	1.203	1.203	1.203	62.312	62.312	62.312	62.312	0	0
	60	1.118	1.118	1.117	64.9749	64.9749	65.0063	64.9854	0.0104428	0.0180874
	80	1.05	1.055	1.057	67.1053	66.9486	66.886	66.9799	0.0652151	0.112956
	100	0.999	1	0.997	68.703	68.6717	68.7657	68.7135	0.027629	0.0478548
BP:CM(2:1)	20	1.206	1.206	1.204	62.218	62.218	62.2807	62.2389	0.0208855	0.0361748	38.2878	38.3252	38.3025	38.3052	0.0108888
	40	1.141	1.143	1.144	64.2544	64.1917	64.1604	64.2022	0.027629	0.0478548
	60	1.001	1.002	1.001	68.6404	68.609	68.6404	68.6299	0.0104428	0.0180874
	80	0.925	0.926	0.926	71.0213	70.99	70.99	71.0004	0.0104428	0.0180874
	100	0.823	0.824	0.823	74.2168	74.1855	74.2168	74.2063	0.0104428	0.0180874
BP:CM(1:2)	20	0.99	0.989	0.989	68.985	69.0163	69.0163	69.0058	0.0104428	0.0180874	30.0893	30.0814	30.0717	30.0808	0.00508494
	40	0.903	0.903	0.903	71.7105	71.7105	71.7105	71.7105	0	0
	60	0.814	0.814	0.813	74.4987	74.4987	74.5301	74.5092	0.0104428	0.0180874
	80	0.711	0.712	0.712	77.7256	77.6942	77.6942	77.7047	0.0104428	0.0180874
	100	0.575	0.575	0.572	81.9862	81.9862	82.0802	82.0175	0.0313283	0.0542622

## Sheet: WEIGHTS
Before Alloxan
	NORMAL	NEGATIVE	POSITIVE	BP 250	BP 500	CM 250	CM 500	BP:CM (1:1)	BP:CM (1:2)	BP:CM (2:1)
	27.1	30.04	26.62	22.27	21.93	26.1	22.1	23.14	25.4	29.15
	26.97	29.92	27.72	22.73	22.02	26.9	23	23.32	24.62	30.02
	26.98	30	28.02	22.66	22.14	25.48	22.56	23.11	24.72	28.52
	26.8	28.94	28	23.28	22.81	26.5	21.98	23.15	25.05	29.4
	27.37	29.48	26.55	22.35	22.7	25.83	22.33	23.64	25.2	29.8
MEAN	27.044	29.676	27.382	22.658	22.32	26.162	22.394	23.272	24.998	29.378
SEM	0.0944775	0.209418	0.329855	0.178533	0.181521	0.248805	0.181207	0.0990656	0.145822	0.262572
DAY 0
	NORMAL	NEGATIVE	POSITIVE	BP 250	BP500	CM 250	CM 500	BP:CM	BP:CM (1:2)	BP:CM (2:1)
	27.12	29.91	26.4	22.2	22.64	25.77	22.19	23.55	25.11	29.77
	27.02	29.25	27.88	22.95	22.48	26.39	21.82	23.09	24.96	29.22
	27	28.77	27.79	22.51	22.09	25.29	22.3	23.05	24.57	28.4
	26.82	29.81	27.59	22.38	21.97	26.72	21.91	23.18	24.44	29.91
	27.4	29.78	26.48	22.12	21.82	26.06	21.85	22.95	25.32	28.87
MEAN	27.072	29.504	27.228	22.432	22.2	26.046	22.014	23.164	24.88	29.234
SEM	0.095205	0.216555	0.325352	0.146335	0.155145	0.247034	0.0969845	0.103325	0.164712	0.280403
DAY 3
	NORMAL	NEGATIVE	POSITIVE	BP 250	BP 500	CM 250	CM 500	BP:CM	BP:CM (1:2)	BP:CM (2:1)
	27.43	29.9	26.53	22.15	21.87	26.12	21.9	23.04	25.36	28.96
	26.84	29.76	27.62	22.4	22.01	26.86	21.96	23.27	24.46	29.88
	27.02	29.78	27.82	22.55	22.14	25.34	22.36	23.12	24.62	30
	27.05	28.76	27.94	22.98	22.53	26.46	21.87	23.18	26.46	28.48
	27.15	29.23	26.44	22.24	22.68	25.81	22.25	23.62	25.81	29.32
MEAN	27.098	29.486	27.27	22.464	22.246	26.118	22.068	23.246	25.342	29.328
SEM	0.0969226	0.215119	0.324838	0.146034	0.154486	0.261503	0.099368	0.100777	0.372054	0.283803
DAY 6
	NORMAL	NEGATIVE	POSITIVE	BP 250	BP 500	CM 250	CM 500	BP:CM	BP:CM (1:2)	BP:CM (2:1)
	27.18	29.22	26.5	22.27	22.75	25.85	22.33	23.15	24.52	28.57
	27.1	28.73	27.96	23.05	22.58	26.52	21.92	23.71	25.41	29.4
	27.07	29.76	27.85	22.57	22.2	25.38	22.42	23.25	24.64	30.1
	26.88	29.75	27.66	22.45	22.08	26.9	22.05	23.22	26.5	29.97
	27.45	28.88	26.55	22.19	21.94	26.17	21.97	23.35	25.85	29.05
MEAN	27.136	29.268	27.304	22.506	22.31	26.164	22.138	23.336	25.384	29.418
SEM	0.0926607	0.214089	0.321723	0.151446	0.153036	0.262842	0.09997	0.0988737	0.371707	0.285016
DAY 9
	NORMAL	NEGATIVE	POSITIVE	BP 250	BP 500	CM 250	CM 500	BP:CM	BP:CM (1:2)	BP:CM (2:1)
	27.22	28.86	26.62	22.22	21.98	26.2	22.04	23.43	25.88	30.06
	27.48	29.73	26.54	22.49	22.13	26.93	22.12	23.22	26.55	29.15
	26.9	29.74	27.73	22.6	22.26	25.4	22.46	23.3	24.66	30.19
	27.1	28.7	28	23.04	22.64	26.54	22.01	23.33	25.43	28.66
	27.15	29.2	27.9	22.28	22.78	25.88	22.4	23.78	24.54	29.49
MEAN	27.17	29.246	27.358	22.526	22.358	26.19	22.206	23.412	25.412	29.51
SEM	0.0940213	0.215351	0.320787	0.145794	0.152	0.263666	0.0936803	0.097949	0.376847	0.284377
DAY 12
	NORMAL	NEGATIVE	POSITIVE	BP 250	BP 500	CM 250	CM 500	BP:CM	BP:CM (1:2)	BP:CM (2:1)
	27.19	29.7	28	22.3	22.68	25.9	22.48	23.85	24.56	29.6
	27.14	28.84	26.6	22.52	22.8	25.46	22.09	23.51	25.48	28.79
	26.94	29.7	28.04	23.06	22.15	26.58	22.53	23.38	24.7	30.27
	27.53	29.17	26.65	22.25	22	26.96	22.2	23.3	25.9	29.26
	27.25	28.68	27.75	22.62	22.3	26.25	22.1	23.41	26.6	30.17
MEAN	27.21	29.218	27.408	22.55	22.386	26.23	22.28	23.49	25.448	29.618
SEM	0.0954463	0.212047	0.323595	0.144637	0.153284	0.260538	0.0941807	0.0960729	0.379505	0.277838
DAY 14
	NORMAL	NEGATIVE	POSITIVE	BP 250	BP 500	CM 250	CM 500	BP:CM	BP:CM (1:2)	BP:CM (2:1)
	27.29	28.65	28.06	22.28	22.03	26.61	22.16	23.52	26.62	29.35
	27.57	29.15	26.61	22.65	22.18	26.98	22.26	23.37	25.51	30.37
	27.23	29.68	26.68	22.33	22.82	25.49	22.6	23.94	24.72	30.26
	27.18	28.81	27.78	23.09	22.32	25.92	22.15	23.43	25.92	28.87
	26.99	29.67	28.02	22.55	22.71	26.27	22.55	23.58	24.59	29.67
MEAN	27.252	29.192	27.43	22.58	22.412	26.254	22.344	23.568	25.472	29.704
SEM	0.0940425	0.213082	0.324222	0.144637	0.15223	0.259742	0.0965712	0.0997697	0.378383	0.280599

## Sheet: FASTING BLOOD GLC
BEFORE ALLOXAN INJECTION
	NORMAL	NEGATIVE	POSITIVE	BP 250	BP 500	CM 250	CM 500	BP:CM 1:1	BP:CM 1:2	BP:CM 2:1
	4.8	4.4	3.9	5.1	4	5.1	3.9	5.3	4	3.9
	4.6	5.5	4.1	4.9	4.4	4.8	4.4	4.1	4.9	4.1
	5	4.7	5.3	4.8	4.1	4.8	4.7	4	4.4	4.8
	4.9	4.2	4.4	4.6	4.8	4	4.5	5.1	5	5
	4.2	4.8	4.6	4.8	5.2	4.2	4.8	4.5	4.3	4.2
MEAN	4.7	4.72	4.46	4.84	4.5	4.58	4.46	4.6	4.52	4.4
SEM	0.141421	0.222261	0.242074	0.0812404	0.223607	0.205913	0.156844	0.260768	0.188149	0.212132
DAY 0
	NORMAL	NEGATIVE	POSITIVE	BP 250	BP 500	CM 250	CM 500	BP:CM 1:1	BP:CM 1:2	BP:CM 2:1
	4.8	16.3	16.8	16.8	16.8	16.5	17.5	16.9	17.6	16.9
	4.6	15.8	17.4	17	17.6	16.9	16.8	17.2	16.8	17
	4.6	16.5	16.7	17.4	17	16.7	17.3	17.2	16.9	17.3
	4.4	16.4	17.2	17.3	17.4	17.1	17	17.6	17.4	17.2
	5	16.8	16.9	16.9	17.2	17.4	17.1	17.4	17.3	17.5
MEAN	4.68	16.36	17	17.08	17.2	16.92	17.14	17.26	17.2	17.18
SEM	0.10198	0.163095	0.130384	0.115758	0.141421	0.156205	0.12083	0.116619	0.151658	0.106771
DAY 3
	NORMAL	NEGATIVE	POSITIVE	BP 250	BP 500	CM 250	CM 500	BP:CM 1:1	BP:CM 1:2	BP:CM 2:1
	4.4	17.2	15.3	15.8	14.6	15	13.9	13.6	13.6	13.6
	4.8	16.8	15	14.8	14	13.7	14.1	13.8	13.5	14
	4.6	16.3	14.9	15.2	14.8	15.2	13.7	14	13.6	13.3
	4.9	16.6	14.6	14.9	14.1	14.1	14.3	13.5	13.1	13.5
	4.8	16.9	13.8	14.7	14.8	14	14.5	14.2	13.3	13.8
MEAN	4.7	16.76	14.72	15.08	14.46	14.4	14.1	13.82	13.42	13.64
SEM	0.0894427	0.150333	0.255734	0.198494	0.172047	0.294958	0.141421	0.128062	0.0969536	0.12083
DAY 6
	NORMAL	NEGATIVE	POSITIVE	BP 250	BP 500	CM 250	CM 500	BP:CM 1:1	BP:CM 1:2	BP:CM 2:1
	4.8	17.1	12	13.2	11.5	12.1	10.8	10.4	9.5	10.1
	4.8	17	12.1	12.2	11.7	11.4	11	10.3	9.8	10.4
	4.8	16.5	12.3	13.4	11.4	11.6	11.2	10.3	9.3	9.7
	4.2	16.7	12.4	12.6	11.8	12	10.9	10.4	9.7	10.1
	4.8	17	12.3	13	11.5	11.6	11	10.2	9.6	9.9
MEAN	4.68	16.86	12.22	12.88	11.58	11.74	10.98	10.32	9.58	10.04
SEM	0.12	0.11225	0.0734847	0.215407	0.0734847	0.132665	0.0663325	0.0374166	0.0860233	0.116619
DAY 9
	NORMAL	NEGATIVE	POSITIVE	BP 250	BP 500	CM 250	CM 500	BP:CM 1:1	BP:CM 1:2	BP:CM 2:1
	4.4	17	9.3	10.8	8.9	9.4	7.6	6.8	5.7	6.3
	4.6	17.2	9.7	11	8.5	8.9	8	6.7	5.9	6.6
	4.8	17.2	9.5	9.8	8.7	8.8	7.8	6.7	5.5	6
	4.9	16.8	9.8	10.6	8.4	8.7	7.7	6.8	5.8	6.3
	4.8	17	9.7	10.2	8.5	9.3	7.8	6.6	5.7	6.1
MEAN	4.7	17.04	9.6	10.48	8.6	9.02	7.78	6.72	5.72	6.26
SEM	0.0894427	0.0748331	0.0894427	0.215407	0.0894427	0.139284	0.0663325	0.0374166	0.0663325	0.102956
DAY 12
	NORMAL	NEGATIVE	POSITIVE	BP 250	BP 500	CM 250	CM 500	BP:CM 1:1	BP:CM 1:2	BP:CM 2:1
	4.8	17.4	6.5	7.6	5.8	5.7	5	4.5	4.1	4
	4.6	17.1	6.8	7.5	5.4	6.2	5	4.8	3.9	4.3
	4.8	17.5	6.6	7.2	5.4	5.8	4.9	4.7	4.2	4.7
	4.5	17.3	6.7	7.4	5.6	5.9	4.8	4.8	4	4.3
	4.5	17	6.6	7	5.4	5.5	5.1	4.5	4	4.4
MEAN	4.64	17.26	6.64	7.34	5.52	5.82	4.96	4.66	4.04	4.34
SEM	0.0678233	0.0927362	0.0509902	0.107703	0.08	0.115758	0.0509902	0.0678233	0.0509902	0.11225
DAY 14
	NORMAL	NEGATIVE	POSITIVE	BP 250	BP 500	CM 250	CM 500	BP:CM 1:1	BP:CM 1:2	BP:CM 2:1
	4.4	17.1	4	4.4	4	4.1	3.9	4	3.8	4
	4.8	17.6	4.2	4.8	3.9	4.2	4	4	4	4
	4.5	17.3	4.1	4.5	4.1	4.2	4	3.9	4	3.9
	4.5	17.5	4	4.7	3.9	4	4.2	4	3.9	3.9
	4.7	17.5	4.2	4.9	4.2	4.2	4	4	3.8	4
MEAN	4.58	17.4	4.1	4.66	4.02	4.14	4.02	3.98	3.9	3.96
SEM	0.0734847	0.0894427	0.0447214	0.0927362	0.0583095	0.04	0.0489898	0.02	0.0447214	0.0244949
